# Supplementary material for: Gut yeast diversity of Helicoverpa armigera (Lepidoptera: Noctuidae) under different dietary conditions
Source: Front Microbiol. 2024 May 2;15:1287083. doi: 10.3389/fmicb.2024.1287083 (PMC11098133; doi:10.3389/fmicb.2024.1287083)
Supplement: Supplementary file 1 [file Data_Sheet_1.CSV]

Sample\Estimators	shannon	simpson	ace	chao
UF1	2.199604	0.142763	15.83159	15.5
UF2	1.56071	0.066667	15	8
UF3	0.058485	0.985719	15.540188	13.6
S1	1.968648	0.20871	14	14
S2	2.029042	0.160317	13.59179	14
S3	1.84622	0.090909	11	9
Z1	0.36116	0.837834	17.881292	16
Z2	0.598713	0.739059	15.383333	13.5
Z3	1.018723	0.571826	22.603033	22
CK1	1.079595	0.526736	10	10
CK2	1.089871	0.352381	4.704	4
CK3	1.463325	0.322511	10.654545	9.5
A1	0.987177	0.47119	0	12
A2	0.460712	0.785396	11.076923	10.25
A3	0.630628	0.692595	9	9
T1	1.037396	0.415788	16.564444	8
T2	1.057496	0.4151	24.125	11
T3	1.286352	0.364117	8.495603	8
P1	0.454603	0.809081	14.752572	9
P2	0.236336	0.916858	9.979592	9
P3	0.53809	0.664973	17.95	8.5
