# Supplementary material for: Gut yeast diversity of Helicoverpa armigera (Lepidoptera: Noctuidae) under different dietary conditions
Source: Front Microbiol. 2024 May 2;15:1287083. doi: 10.3389/fmicb.2024.1287083 (PMC11098133; doi:10.3389/fmicb.2024.1287083)
Supplement: Supplementary file 2 [file Data_Sheet_2.CSV]

Domain	Kingdom	Phylum	Class	Order	Family	Genus	Species	OTU	SUM	Percent	Prevalence	Z1	Z2	Z3	CK1	CK2	CK3	P1	P2	P3	A1	A2	A3	UF1	UF2	UF3	T1	T2	T3	S1	S2	S3
d__Eukaryota	k__Fungi	p__Basidiomycota	c__Tremellomycetes	o__Trichosporonales	f__Trichosporonaceae	g__Trichosporon	s__Trichosporon_sp.	OTU228	24	0.19047619	42.86%	0	0	0	3	5	5	0	0	0	3	0	0	2	0	0	0	1	0	2	2	1
d__Eukaryota	k__Fungi	p__Ascomycota	c__Dothideomycetes	o__Dothideales	f__Saccotheciaceae	g__Aureobasidium	s__Aureobasidium_sp.	OTU117	3	0.023809524	9.52%	0	0	0	0	0	0	0	0	0	0	0	0	0	1	0	0	0	0	0	0	2
d__Eukaryota	k__Fungi	p__Ascomycota	c__Saccharomycetes	o__Saccharomycetales	f__Pichiaceae	g__Pichia	s__Pichia_terricola	OTU48	1	0.007936508	4.76%	0	0	0	0	0	0	0	0	0	0	0	0	0	0	0	0	0	0	0	0	1
d__Eukaryota	k__Fungi	p__Basidiomycota	c__Ustilaginomycetes	o__Ustilaginales	f__Ustilaginaceae	g__Moesziomyces	s__Moesziomyces_sp._NYNU_178249	OTU70	4	0.031746032	14.29%	0	1	2	0	0	0	0	0	0	0	0	0	0	0	0	0	0	0	0	0	1
d__Eukaryota	k__Fungi	p__Basidiomycota	c__Ustilaginomycetes	o__Ustilaginales	f__Ustilaginaceae	g__Moesziomyces	s__Moesziomyces_sp._NYNU_178249	OTU64	18	0.142857143	23.81%	6	5	4	0	0	0	0	0	0	0	0	0	1	2	0	0	0	0	0	0	0
d__Eukaryota	k__Fungi	p__Basidiomycota	c__Tremellomycetes	o__Trichosporonales	f__Trichosporonaceae	g__Cutaneotrichosporon	s__Cutaneotrichosporon_curvatum	OTU164	3	0.023809524	14.29%	0	0	0	1	0	0	0	0	0	1	0	0	0	0	0	0	0	0	0	1	0
d__Eukaryota	k__Fungi	p__Ascomycota	c__Saccharomycetes	o__Saccharomycetales	f__Pichiaceae	g__Pichia	s__Pichia_kudriavzevii	OTU129	1	0.007936508	4.76%	0	0	0	0	0	0	0	0	0	0	0	0	1	0	0	0	0	0	0	0	0
d__Eukaryota	k__Fungi	p__Ascomycota	c__Saccharomycetes	o__Saccharomycetales	f__Saccharomycodaceae	g__Hanseniaspora	s__Hanseniaspora_pseudoguilliermondii	OTU184	38	0.301587302	47.62%	0	0	0	0	0	0	6	5	2	2	6	6	0	0	0	3	3	4	1	0	0
d__Eukaryota	k__Fungi	p__Basidiomycota	c__Malasseziomycetes	o__Malasseziales	f__Malasseziaceae	g__Malassezia	s__Malassezia_globosa	OTU14	1	0.007936508	4.76%	0	0	0	0	0	0	0	0	0	0	0	0	0	1	0	0	0	0	0	0	0
d__Eukaryota	k__Fungi	p__Ascomycota	c__Saccharomycetes	o__Saccharomycetales	f__Pichiaceae	g__Pichia	s__Pichia_kluyveri	OTU102	4	0.031746032	4.76%	0	0	0	0	0	0	0	0	4	0	0	0	0	0	0	0	0	0	0	0	0
d__Eukaryota	k__Fungi	p__Ascomycota	c__Saccharomycetes	o__Saccharomycetales	f__Debaryomycetaceae	g__Yamadazyma	s__Yamadazyma_mexicana	OTU242	1	0.007936508	4.76%	0	0	0	0	0	0	0	0	0	0	0	0	0	0	0	0	0	0	0	1	0
d__Eukaryota	k__Fungi	p__Ascomycota	c__Saccharomycetes	o__Saccharomycetales	f__Saccharomycopsidaceae	g__Saccharomycopsis	s__Saccharomycopsis_fibuligera	OTU81	2	0.015873016	9.52%	0	0	0	0	0	0	0	0	0	0	0	0	0	1	0	0	0	0	0	1	0
d__Eukaryota	k__Fungi	p__Ascomycota	c__Saccharomycetes	o__Saccharomycetales	f__Phaffomycetaceae	g__Wickerhamomyces	s__Wickerhamomyces_pijperi	OTU212	1	0.007936508	4.76%	0	0	0	0	0	0	0	0	0	0	0	0	0	0	0	0	0	1	0	0	0
d__Eukaryota	k__Fungi	p__Ascomycota	c__Saccharomycetes	o__Saccharomycetales	f__Phaffomycetaceae	g__Wickerhamomyces	s__Wickerhamomyces_anomalus	OTU207	7	0.055555556	9.52%	0	0	0	0	0	0	0	0	0	0	0	0	0	1	6	0	0	0	0	0	0
d__Eukaryota	k__Fungi	p__Basidiomycota	c__Tremellomycetes	o__Cystofilobasidiales	f__Mrakiaceae	g__Udeniomyces	s__Udeniomyces_puniceus	OTU223	2	0.015873016	9.52%	0	0	0	0	0	0	0	0	0	0	0	0	0	0	0	0	0	0	1	0	1
d__Eukaryota	k__Fungi	p__Basidiomycota	c__Tremellomycetes	o__Filobasidiales	f__Filobasidiaceae	g__Filobasidium	s__Filobasidium_sp.	OTU24	1	0.007936508	4.76%	0	0	0	0	0	0	0	0	0	0	0	0	1	0	0	0	0	0	0	0	0
d__Eukaryota	k__Fungi	p__Ascomycota	c__Saccharomycetes	o__Saccharomycetales	f__Debaryomycetaceae	g__Candida	s__Candida_tropicalis	OTU99	1	0.007936508	4.76%	0	0	0	0	0	0	0	1	0	0	0	0	0	0	0	0	0	0	0	0	0
d__Eukaryota	k__Fungi	p__Basidiomycota	c__Tremellomycetes	o__Filobasidiales	f__Filobasidiaceae	g__Naganishia	s__Naganishia_adeliensis	OTU22	1	0.007936508	4.76%	0	0	0	0	0	0	0	0	0	0	0	0	1	0	0	0	0	0	0	0	0
d__Eukaryota	k__Fungi	p__Basidiomycota	c__Exobasidiomycetes	o__Microstromatales	f__unclassified_o__Microstromatales	g__Sympodiomycopsis	s__Sympodiomycopsis_sp.	OTU233	1	0.007936508	4.76%	0	0	0	0	0	0	0	0	0	0	0	0	0	0	0	0	0	0	1	0	0
d__Eukaryota	k__Fungi	p__Ascomycota	c__Saccharomycetes	o__Saccharomycetales	f__Dipodascaceae	g__Geotrichum	s__Geotrichum_candidum	OTU214	6	0.047619048	14.29%	0	0	0	0	0	0	0	0	0	0	0	0	0	0	0	3	2	1	0	0	0
d__Eukaryota	k__Fungi	p__Basidiomycota	c__Malasseziomycetes	o__Malasseziales	f__Malasseziaceae	g__Malassezia	s__Malassezia_sp.	OTU93	1	0.007936508	4.76%	0	0	0	0	0	1	0	0	0	0	0	0	0	0	0	0	0	0	0	0	0
d__Eukaryota	k__Fungi	p__Ascomycota	c__Saccharomycetes	o__Saccharomycetales	f__Dipodascaceae	g__Yarrowia	s__Yarrowia_lipolytica	OTU143	4	0.031746032	14.29%	0	0	0	2	1	0	0	0	0	0	0	0	0	0	0	0	0	0	0	1	0
d__Eukaryota	k__Fungi	p__Ascomycota	c__Saccharomycetes	o__Saccharomycetales	f__Metschnikowiaceae	g__Clavispora	s__Clavispora_lusitaniae	OTU218	1	0.007936508	4.76%	0	0	0	0	0	0	0	0	0	0	0	0	0	0	0	0	0	0	1	0	0
